# Supplementary material for: Resistance of Ion Exchange Membranes in Aqueous Mixtures of Monovalent and Divalent Ions and the Effect on Reverse Electrodialysis
Source: Membranes (Basel). 2023 Mar 10;13(3):322. doi: 10.3390/membranes13030322 (PMC10056131; doi:10.3390/membranes13030322)
Supplement: Supplementary file 1 [file membranes-13-00322-s001.zip]

Archive with 1 entries (1 files):
- membranes-2195279-supplementary.pdf
